# Supplementary material for: Fusion membrane proteins derived subunit vaccine candidates effectively protect against Mycoplasma bovis challenge in mice
Source: BMC Vet Res. 2025 Oct 2;21:559. doi: 10.1186/s12917-025-04980-w (PMC12492813; doi:10.1186/s12917-025-04980-w)
Supplement: Supplementary file 1 — Supplementary Material 1. [file 12917_2025_4980_MOESM1_ESM.zip]

Archive with 25 entries (22 files):
- Uncropped_gels_blots_Figure.2/
- Uncropped_gels_blots_Figure.2/SDS-PAGE/
- Uncropped_gels_blots_Figure.2/SDS-PAGE/Fig.2 A Unlabeled.jpg
- Uncropped_gels_blots_Figure.2/SDS-PAGE/Fig.2 A.jpg
- Uncropped_gels_blots_Figure.2/SDS-PAGE/Fig.2 B Unlabeled.jpg
- Uncropped_gels_blots_Figure.2/SDS-PAGE/Fig.2 B.jpg
- Uncropped_gels_blots_Figure.2/SDS-PAGE/Fig.2 C Unlabeled.jpg
- Uncropped_gels_blots_Figure.2/SDS-PAGE/Fig.2 C.jpg
- Uncropped_gels_blots_Figure.2/SDS-PAGE/Fig.2 D Unlabeled.jpg
- Uncropped_gels_blots_Figure.2/SDS-PAGE/Fig.2 D.jpg
- Uncropped_gels_blots_Figure.2/SDS-PAGE/Fig.2 E Unlabeled.jpg
- Uncropped_gels_blots_Figure.2/SDS-PAGE/Fig.2 E.jpg
- Uncropped_gels_blots_Figure.2/SDS-PAGE/Fig.2 F Unlabeled.jpg
- Uncropped_gels_blots_Figure.2/SDS-PAGE/Fig.2 F.jpg
- Uncropped_gels_blots_Figure.2/SDS-PAGE/Fig.2 G.jpg
- Uncropped_gels_blots_Figure.2/SDS-PAGE/G.jpg
- Uncropped_gels_blots_Figure.2/Western blot/
- Uncropped_gels_blots_Figure.2/Western blot/Fig.2 A,B Unlabeled.jpg
- Uncropped_gels_blots_Figure.2/Western blot/Fig.2 A,B.jpg
- Uncropped_gels_blots_Figure.2/Western blot/Fig.2 C Unlabeled.jpg
- Uncropped_gels_blots_Figure.2/Western blot/Fig.2 C.jpg
- Uncropped_gels_blots_Figure.2/Western blot/Fig.2 D,E Unlabeled.jpg
- Uncropped_gels_blots_Figure.2/Western blot/Fig.2 D,E.jpg
- Uncropped_gels_blots_Figure.2/Western blot/Fig.2 F,G  Unlabeled.jpg
- Uncropped_gels_blots_Figure.2/Western blot/Fig.2 F,G.jpg
