# Supplementary material for: Fusion membrane proteins derived subunit vaccine candidates effectively protect against Mycoplasma bovis challenge in mice
Source: BMC Vet Res. 2025 Oct 2;21:559. doi: 10.1186/s12917-025-04980-w (PMC12492813; doi:10.1186/s12917-025-04980-w)
Supplement: Supplementary file 2 — Supplementary Material 2. [file 12917_2025_4980_MOESM2_ESM.xlsx]

## Sheet: Fig3._data
Weeks post immunization (wpi)	PBS				27-32 subunit vaccine				27-498 subunit vaccine				27-663 subunit vaccine				27-32-498 subunit vaccine				27-32-663subunit vaccine				27-498-663 subunit vaccine				27-32-498-663subunit vaccine
0	0.137	0.138	0.104	0.082	0.109	0.08	0.099	0.114	0.13	0.095	0.088	0.096	0.109	0.129	0.119	0.153	0.141	0.155	0.099	0.101	0.067	0.075	0.116	0.097	0.127	0.129	0.117	0.117	0.079	0.139	0.131	0.129
1	0.088	0.101	0.085	0.095	0.11	0.143	0.127	0.131	0.123	0.131	0.154	0.131	0.142	0.119	0.144	0.15	0.128	0.09	0.148	0.094	0.125	0.116	0.136	0.112	0.147	0.134	0.146	0.131	0.161	0.117	0.131	0.143
2	0.137	0.15	0.115	0.155	2.45	2.629	2.432	2.483	3.019	2.983	2.961	2.984	2.872	2.959	3.227	3.089	3.391	3.5	3.554	3.328	3.094	3.036	3.131	3.217	3.337	3.141	3.166	3.328	2.461	3.186	2.403	2.403
3	0.191	0.176	0.192	0.17	2.793	2.727	2.488	3.005	2.567	2.617	2.567	2.617	2.289	2.042	2.289	2.042	3.06	2.823	2.849	2.789	3.042	2.836	2.747	2.502	2.617	2.302	2.603	2.253	2.38	2.644	2.518	2.837
4	0.199	0.124	0.131	0.139	2.987	3.106	2.871	3.075	2.477	2.467	2.982	2.564	2.897	3.083	2.87	2.971	2.97	2.959	2.876	2.953	3.092	3.041	3.201	2.988	3.2	3.071	2.985	3.143	2.843	2.837	3.01	2.925
5	0.176	0.171	0.187	0.184	1.087	1.12	1.088	1.154	0.713	0.991	1.108	1.093	1.133	1.176	1.214	0.821	1.105	0.804	1.083	1.085	1.443	1.549	1.131	1.198	1.339	1.256	1.29	1.295	1.023	1.175	1.254	1.142
6	0.165	0.164	0.159	0.176	1.037	0.96	1.013	0.966	0.982	0.808	0.963	0.92	1.241	1.03	1.012	1.078	1.098	1.075	0.951	1.088	1.177	1.233	1.207	1.287	1.322	1.223	1.196	1.213	1.325	1.221	1.226	1.214
7	0.099	0.113	0.105	0.11	0.861	0.849	0.966	0.802	0.656	0.448	0.484	0.512	0.754	0.796	0.781	0.966	0.83	0.746	0.81	0.765	0.855	0.852	0.85	0.837	0.891	1.018	0.837	0.991	0.772	0.903	0.906	0.89

## Sheet: Fig4.A_data
Weeks post immunization (wpi)	PBS				27-32 subunit vaccine				27-498 subunit vaccine				27-663 subunit vaccine				27-32-498 subunit vaccine				27-32-663subunit vaccine				27-498-663 subunit vaccine				27-32-498-663subunit vaccine
0	192.597	195.059	189.08	192.597	169.033	200.335	204.555	169.033	199.983	172.199	198.928	199.983	189.08	192.597	213.699	189.08	205.258	178.881	206.313	205.258	184.156	198.928	171.143	184.156	208.072	180.991	219.678	208.072	203.852	201.741	208.471	203.852
1	178.881	220.733	186.97	178.881	228.763	181.509	211.886	191.635	206.016	181.509	195.01	211.886	208.511	188.26	174.759	178.134	198.385	178.134	187.757	197.882	205.136	201.761	215.262	222.389	205.89	253.647	242.264	208.511	222.892	215.262	208.511	215.89
2	186.267	197.169	184.156	184.156	272.641	225.387	218.134	249.014	215.262	211.886	174.759	225.387	208.511	168.008	191.635	230.02	171.383	201.761	208.511	168.008	265.89	205.136	228.763	198.385	191.132	195.01	208.511	194.256	194.381	211.886	184.884	215.262
3	177.427	169.186	183.805	177.427	319.894	333.395	323.27	326.645	373.898	360.397	377.274	353.647	397.525	373.898	350.272	357.022	326.645	363.773	313.144	340.146	286.142	282.767	289.517	276.016	380.649	397.525	411.026	404.276	481.906	438.028	411.026	397.525
4	180.991	188.025	171.495	180.991	309.769	296.268	323.27	299.643	269.266	289.517	346.896	299.643	350.272	340.146	360.397	353.647	309.769	367.148	319.894	296.268	249.014	286.142	255.765	282.767	492.032	363.773	394.15	343.521	448.154	380.649	360.397	458.28
5	168.33	177.474	166.571	168.33	404.276	478.531	411.026	427.902	444.779	438.028	461.655	411.026	421.152	438.028	444.779	417.777	394.15	434.653	384.024	397.525	367.148	400.9	357.022	363.773	549.411	546.036	519.034	512.284	562.912	556.162	505.533	532.535
6	190.839	183.101	192.949	190.839	299.643	363.773	336.771	350.272	363.773	394.15	377.274	360.397	377.274	360.397	384.024	367.148	377.274	397.525	384.024	394.15	346.896	323.27	326.645	319.894	458.28	475.156	471.781	427.902	508.908	444.779	458.28	434.653
7	201.636	216.864	201.741	201.741	249.014	262.515	272.641	228.763	336.771	330.02	309.769	319.894	330.02	336.771	303.018	309.769	255.765	269.266	292.892	249.014	286.142	309.769	292.892	272.641	367.148	400.9	350.272	394.15	427.902	411.026	384.024	394.15

## Sheet: Fig4.B_data
Weeks post immunization (wpi)	PBS				27-32 subunit vaccine				27-498 subunit vaccine				27-663 subunit vaccine				27-32-498 subunit vaccine				27-32-663subunit vaccine				27-498-663 subunit vaccine				27-32-498-663subunit vaccine
0	109.926	97.5445	94.3165	100.926	97.7025	101.246	100.4	107.703	98.7815	102.308	92.7815	94.3165	99.5535	100.935	100.457	98.5535	104.317	94.3165	91.0885	95.163	94.4745	101.619	104.317	100.475	98.549	96.0095	96.0095	98.549	100.023	103.861	101.777	99.023
1	100.772	100.772	102.624	98.075	119.061	127.924	115.737	122.385	131.19	141.161	133.464	136.788	126.817	114.63	122.385	117.953	133.464	124.601	121.277	111.306	119.061	122.385	122.385	117.953	134.572	144.543	131.248	115.737	122.298	122.385	130.14	116.845
2	99.0795	99.0795	105.852	96.698	112.275	110.01	104.902	107.528	111.323	109.938	112.564	104.902	118.697	113.805	102.492	113.371	75.0464	86.2149	88.6968	73.8054	96.1425	73.8054	84.974	87.4558	72.5644	83.733	88.6968	67.6007	91.1787	95.1188	80.0101	89.9377
3	100.084	98.075	99.926	100.084	99.6331	116.047	104.557	107.84	117.689	111.123	108.661	109.481	123.433	129.178	119.33	117.992	102.095	106.199	98.8124	100.454	94.7089	93.0675	96.3503	90.6054	144.772	143.13	133.282	129.999	125.075	136.565	121.792	127.84
4	99.926	99.926	92.4655	103.154	143.661	130.491	132.076	129.198	118.406	119.844	129.917	116.966	126.32	106.174	109.772	111.21	114.808	107.613	109.772	101.857	90.345	100.418	91.784	106.894	125.6	129.198	124.881	122.722	117.686	137.832	124.881	119.125
5	99.768	99.768	96.382	100.312	98.3005	84.8877	93.1418	95.2053	122.031	116.951	115.919	118.3	97.2687	95.2053	82.8243	81.7925	89.0148	98.3005	87.983	96.237	83.856	82.8243	86.9513	77.6655	156.475	151.634	154.729	159.65	159.174	168.459	149.888	173.618
6	101.54	95.0795	96.54	103.154	113.388	117.873	119.368	101.429	132.822	114.883	119.368	120.863	135.812	125.348	116.378	113.388	147.024	117.873	132.822	122.358	116.378	124.6	114.883	126.095	151.508	155.993	148.518	149.266	132.822	124.6	120.115	118.621
7	102.233	99.2375	102.386	101.233	156.003	166.363	161.488	162.707	156.612	153.565	160.269	152.955	174.286	172.458	165.144	174.896	168.801	159.659	157.831	160.269	161.488	163.316	166.363	169.411	183.428	189.411	193.179	183.677	180.99	190.132	201.711	207.806

## Sheet: Fig5.A_data
Weeks post immunization (wpi)	PBS				27-32 subunit vaccine				27-498 subunit vaccine				27-663 subunit vaccine				27-32-498 subunit vaccine				27-32-663subunit vaccine				27-498-663 subunit vaccine				27-32-498-663subunit vaccine
0	49.3583	56.9914	56.9914	49.3583	59.3583	50.3511	49.3583	49.3583	50.7324	47.3727	59.3583	50.7324	52.4878	53.8619	53.8619	50.7324	50.3511	52.8691	54.9842	54.9842	62.4878	62.4878	52.4878	52.4878	53.8619	53.8619	54.2432	54.2432	52.899	52.8691	41.8763	41.8763
1	48.7468	49.7396	43.8619	53.8619	45.2942	42.9634	47.1589	46.6927	52.2867	43.8957	45.2942	46.2265	49.0235	43.8957	56.4822	41.5649	49.4897	50.422	38.3017	39.2341	42.0311	47.625	45.2942	43.8957	49.9559	46.6927	45.7604	44.3619	46.6927	43.4295	43.4295	46.2265
2	52.4878	53.9842	53.2504	53.2504	71.7701	71.3086	72.693	73.1544	65.7713	69.0014	68.54	66.2327	75.0002	71.7701	71.7701	71.3086	65.7713	65.7713	61.1569	63.9255	65.7713	63.9255	63.0026	61.6183	66.6942	69.9243	63.4641	65.7713	79.6147	75.9231	79.1532	81.9219
3	51.495	49.3583	51.495	55.236	55.7951	48.4159	51.5229	51.5229	53.8532	48.8043	50.3578	46.0856	43.367	46.8624	48.4159	45.3089	50.7462	49.9694	48.0275	51.5229	47.6391	47.6391	51.1346	53.4648	54.2416	55.7951	55.0184	52.6881	58.5138	55.7951	56.5719	58.1254
4	56.9914	51.495	56.9914	51.495	61.7094	64.4008	69.7836	69.7836	56.3266	65.41	63.0551	60.7001	66.0829	69.4471	60.7001	68.1014	63.0551	62.0458	63.7279	60.7001	59.6908	59.3544	54.9809	60.3637	65.0736	67.4286	65.7465	65.7465	70.4564	66.4193	68.1014	70.12
5	50.1209	54.2432	54.2432	50.1209	62.7472	62.2741	49.069	48.6136	53.6225	56.81	50.8904	51.3458	50.435	51.3458	53.1671	53.6225	48.6136	47.2476	45.8815	45.8815	43.6048	39.962	40.8727	45.8815	69.1044	64.5509	65.4616	65.4616	70.0151	76.8453	74.5686	75.0239
6	48.7468	47.754	47.754	48.7468	74.8347	76.108	86.4704	84.3926	84.8082	88.9638	89.7949	88.9638	102.677	92.2883	92.3148	92.2883	83.1459	97.275	78.5748	94.3661	91.4571	87.3015	77.7437	85.2237	115.975	108.911	109.742	107.664	97.6905	111.82	94.7816	109.742
7	55.6173	55.6173	45.236	45.236	72.7441	74.3453	73.5447	77.5477	77.1474	84.3527	73.1444	76.3468	77.1474	77.948	74.7382	73.5447	81.5506	79.9494	77.5477	79.1488	73.1444	80.3497	77.5477	68.3409	102.751	102.751	104.76	97.9553	99.5639	103.567	99.5639	96.3615

## Sheet: Fig5.B_data
Weeks post immunization (wpi)	PBS				27-32 subunit vaccine				27-498 subunit vaccine				27-663 subunit vaccine				27-32-498 subunit vaccine				27-32-663subunit vaccine				27-498-663 subunit vaccine				27-32-498-663subunit vaccine
0	38.888	44.6031	41.8052	40.8876	45.016	42.1261	46.7593	45.016	41.7133	39.7411	46.3464	51.7133	47.9978	41.7133	40.8876	41.7133	49.2363	45.9336	43.0438	43.0438	45.8416	37.2641	42.5859	45.8416	45.8416	53.1357	43.1357	45.8416	55.4288	44.6951	40.1539	44.6951
1	46.026	42.9068	46.9882	42.9068	54.8925	55.5328	54.2522	54.8925	58.0938	58.734	52.9718	57.4535	62.5755	70.2585	59.3743	52.9718	56.8132	58.0938	50.4108	53.612	58.734	61.295	54.2522	56.8132	61.295	59.3743	63.2157	66.417	65.7768	60.0145	58.734	59.3743
2	39.007	48.1817	37.3091	39.0074	75.7264	74.9802	69.011	71.9956	87.6648	72.7418	86.1725	78.711	89.1571	77.2187	76.4725	75.7264	66.0264	57.0727	64.5341	76.4725	68.2649	75.7264	66.0264	71.2495	68.2649	67.5187	72.7418	74.2341	72.7418	75.7264	76.4725	77.9648
3	46.438	43.5485	41.1165	43.5485	80.5804	79.5273	78.1231	75.6658	73.5596	75.6658	80.9314	77.07	66.5388	77.421	72.1554	73.5596	73.2085	72.8575	76.7189	66.8898	76.0169	70.0492	65.8367	64.4325	76.0169	82.3356	79.8783	81.9845	77.421	80.5804	78.8252	74.9637
4	44.374	43.9614	38.4556	44.3742	59.761	48.7121	40.1185	47.4844	50.7582	44.6199	42.5738	51.1674	55.2596	52.8043	49.1213	51.9858	44.6199	45.0291	47.4844	47.4844	42.983	42.5738	42.1646	40.9369	60.9887	57.3057	54.8504	57.7149	56.8965	61.8071	58.5334	63.444
5	43.869	40.5667	40.2909	43.8694	66.816	62.9719	61.8186	61.0498	69.5069	71.8133	71.0445	60.6654	56.0525	66.0472	57.2057	60.281	62.5875	57.5901	56.0525	54.5149	51.4396	52.5928	49.9019	57.5901	62.5875	61.4342	60.6654	64.1251	68.738	69.8913	62.5875	61.8186
6	43.4566	43.4566	43.5935	39.5485	58.6128	55.8506	56.4789	57.9015	60.0355	52.2109	54.7006	57.1902	60.3911	59.6798	58.9685	51.4996	53.9892	57.1902	55.0562	55.0562	50.7883	50.4326	52.5666	47.943	71.8138	71.4581	70.7468	62.9223	54.7006	62.5251	56.4789	57.1902
7	43.044	37.6769	43.4096	43.4096	81.6251	78.2579	76.1534	82.8878	78.6788	79.5206	84.9923	84.5714	85.8341	76.1534	83.7296	84.5714	86.255	86.6759	88.3595	81.2042	83.7296	81.6251	78.6788	87.5177	94.5714	106.778	95.0939	95.5148	106.879	105.616	103.933	101.828

## Sheet: Fig5.C_data 
Weeks post immunization (wpi)	PBS				27-32 subunit vaccine				27-498 subunit vaccine				27-663 subunit vaccine				27-32-498 subunit vaccine				27-32-663subunit vaccine				27-498-663 subunit vaccine				27-32-498-663subunit vaccine
0	16.2386	16.7292	13.4839	16.2386	12.85	15.85	18.9105	12.85	17.2577	16.7067	15.0539	17.2577	13.401	13.869	16.7896	13.401	14.8915	14.0349	16.2386	14.8915	14.1972	13.4839	13.5443	14.1972	15.1972	17.2577	14.8086	15.1972	15.0953	18.9105	12.85	15.0953
1	17.8086	15.0124	13.3596	17.8086	55.4354	54.573	52.8482	56.2978	54.573	51.9858	56.2978	50.261	59.7474	54.573	53.7106	51.9858	58.885	51.1234	48.5362	50.261	71.821	55.4354	60.6098	68.3714	56.2978	51.9858	59.7474	54.573	73.5458	56.2978	62.3346	58.885
2	14.0349	15.7292	14.5443	14.0349	21.483	36.705	32.6458	32.1384	30.6162	23.5126	21.483	26.557	16.409	28.0792	15.3942	23.5126	16.409	32.1384	33.6606	30.6162	30.6162	34.6754	18.4386	31.1236	29.4534	28.5866	30.409	30.6162	28.5866	36.1976	23.0052	40.2568
3	15.1367	16.7067	16.7067	14.0763	45.2315	37.779	41.7537	44.7347	47.7157	42.2505	50.1999	42.7474	50.6967	43.2442	45.2315	47.2189	56.1619	49.2062	47.2189	41.7537	40.76	41.7537	38.7727	43.741	59.1429	57.6524	61.1303	61.6271	54.6714	52.1872	53.6777	51.6904
4	17.9744	13.2386	14.0349	17.9744	34.9065	38.4027	33.3344	34.3824	33.3344	39.0989	37.0027	33.8584	36.4787	39.0989	37.0027	38.5748	35.9546	40.147	41.7191	40.6711	38.0508	33.8584	33.3344	36.4787	57.9647	60.5849	51.1521	53.7723	50.628	66.3495	56.3925	54.8204
5	15.1367	12.9329	16.7896	15.1367	41.1814	38.6016	37.3117	36.6667	52.1455	41.1814	40.5364	38.6016	42.4712	47.6309	45.051	41.8263	41.8263	37.9566	38.6016	43.1162	28.9273	28.2824	29.5723	32.1521	59.24	52.7904	57.95	63.7546	50.8556	49.5657	51.5005	54.0804
6	16.7067	16.7067	15.1367	13.4839	67.2989	65.9022	53.3323	55.6601	62.1778	55.1759	55.6601	62.6433	52.4012	57.9879	55.6601	52.4012	63.1089	56.1257	57.9879	53.7979	57.5223	41.2281	53.3323	46.8147	80.7998	64.9711	83.1275	67.2989	60.6136	63.1089	58.4534	54.2634
7	13.8915	14.8915	14.8915	16.2386	47.4177	48.5498	46.2856	55.3424	47.4177	41.7572	45.7195	40.059	41.1911	41.7572	44.0213	43.4553	45.1534	40.6251	40.6251	42.3232	45.1534	41.1911	40.059	39.493	53.0782	53.6442	62.701	54.2103	46.2856	47.4177	45.7195	46.8516
